# Supplementary material for: Yield, Nutritional, and Thermal Responses of Lettuce (Lactuca sativa) and Eggplant (Solanum melongena) Under Greenhouse Covers with Different UV-B Transmittance
Source: Plants (Basel). 2026 Mar 11;15(6):863. doi: 10.3390/plants15060863 (PMC13030510; doi:10.3390/plants15060863)
Supplement: Supplementary file 1 [file plants-15-00863-s001.zip]

Archive with 2 entries (2 files):
- Supplementary File.pdf
- Film Spectral Transmittance.txt
