# Supplementary material for: Yield, Nutritional, and Thermal Responses of Lettuce (Lactuca sativa) and Eggplant (Solanum melongena) Under Greenhouse Covers with Different UV-B Transmittance
Source: Plants (Basel). 2026 Mar 11;15(6):863. doi: 10.3390/plants15060863 (PMC13030510; doi:10.3390/plants15060863)
Supplement: Supplementary file 1 [file plants-15-00863-s001.zip › Film Spectral Transmittance.txt]

Wavelength (nm)	T(%)	T(%)	T(%)	T(%)	T(%)
	G1-UVB 39%	G2-UVB 3%	G3-UVB 35%	G4-UVB 30%	G5-UVB 24%
700	86,2	86,5	85,4	85,3	84,8
699,5	86,2	86,4	85,3	85,3	84,8
699	86,3	86,4	85,3	85,3	84,8
698,5	86,4	86,4	85,3	85,4	84,8
698	86,2	86,4	85,3	85,4	84,7
697,5	86,2	86,3	85,3	85,4	84,7
697	86	86,3	85,2	85,4	84,6
696,5	86,1	86,4	85,2	85,5	84,6
696	86,1	86,4	85,1	85,4	84,5
695,5	86	86,4	85,1	85,4	84,6
695	86	86,4	85,1	85,3	84,5
694,5	86	86,4	85,2	85,3	84,6
694	86	86,4	85,4	85,3	84,7
693,5	86	86,4	85,5	85,3	84,7
693	86	86,3	85,5	85,3	84,7
692,5	86	86,3	85,5	85,2	84,6
692	86,2	86,3	85,5	85,4	84,7
691,5	86,2	86,2	85,5	85,4	84,6
691	86,2	86,2	85,4	85,4	84,6
690,5	86,3	86,2	85,4	85,4	84,6
690	86,1	86,2	85,5	85,4	84,6
689,5	86,1	86,3	85,4	85,4	84,6
689	86,1	86,2	85,4	85,4	84,5
688,5	86	86,3	85,4	85,4	84,6
688	86	86,4	85,4	85,3	84,6
687,5	85,8	86,4	85,2	85,3	84,5
687	85,9	86,3	85,1	85,2	84,5
686,5	85,8	86,4	85	85,3	84,5
686	85,9	86,4	84,9	85,1	84,4
685,5	85,9	86,5	85	85,1	84,5
685	86,1	86,4	85	85	84,5
684,5	86,1	86,4	85	85	84,4
684	86,2	86,5	85	85	84,4
683,5	86,1	86,5	85,1	85	84,4
683	86,1	86,5	85,1	85	84,3
682,5	86,1	86,5	85	85	84,3
682	86,1	86,4	85	85,1	84,4
681,5	86	86,4	85,3	85,1	84,5
681	86,1	86,4	85,3	85,1	84,5
680,5	86,1	86,3	85,3	85,1	84,5
680	86,3	86,3	85,3	85,2	84,5
679,5	86,3	86,4	85,5	85,2	84,6
679	86,3	86,3	85,5	85,2	84,6
678,5	86,3	86,2	85,4	85,3	84,4
678	86,3	86,2	85,3	85,2	84,2
677,5	86,3	86,2	85,3	85,2	84,3
677	86,2	86,2	85,3	85,3	84,4
676,5	86,2	86	85,1	85,1	84,4
676	86,1	86,1	85	85,2	84,4
675,5	86,1	86,2	85	85,1	84,3
675	86,1	86,2	85	85,2	84,5
674,5	86,2	86	85,1	85,3	84,6
674	86,1	86,1	85,1	85,3	84,6
673,5	86,1	86,1	85,2	85,3	84,6
673	86,2	86,1	85,1	85,3	84,5
672,5	86,1	86,1	85,2	85,2	84,6
672	86,1	86,1	85,2	85,3	84,6
671,5	86,1	86,2	85,2	85,2	84,6
671	86	86,2	85,2	85,4	84,6
670,5	86	86,2	85,1	85,3	84,5
670	86,1	86,2	85,1	85,3	84,6
669,5	86	86,3	85,2	85,3	84,6
669	86	86,3	85,1	85,2	84,5
668,5	85,9	86,4	85,1	85,3	84,6
668	86	86,4	85	85,1	84,6
667,5	85,9	86,4	85,1	85	84,5
667	85,8	86,5	85,1	85,2	84,5
666,5	85,8	86,4	85,1	85,3	84,5
666	85,9	86,4	85	85,4	84,5
665,5	85,8	86,4	85,1	85,3	84,3
665	85,7	86,3	85,2	85,4	84,3
664,5	85,8	86,4	85,1	85,3	84,3
664	85,8	86,2	85,2	85,3	84,4
663,5	85,8	86,2	85,2	85,3	84,4
663	85,8	86,2	85,2	85,2	84,4
662,5	85,8	86,2	85,4	85,3	84,6
662	85,8	86,2	85,2	85,4	84,6
661,5	85,8	86,3	85,3	85,4	84,6
661	85,8	86,3	85,3	85,4	84,5
660,5	85,7	86,3	85,3	85,4	84,6
660	85,7	86,3	85,3	85,4	84,6
659,5	85,8	86,3	85,2	85,3	84,5
659	85,9	86,2	85,1	85,3	84,4
658,5	85,9	86,2	85	85,4	84,4
658	85,8	86,3	84,9	85,4	84,3
657,5	86	86,2	84,8	85,2	84,2
657	86	86,4	84,8	85,2	84,1
656,5	85,9	86,3	84,8	85,1	84,2
656	85,8	86,4	84,8	85	84,2
655,5	85,7	86,4	84,9	84,9	84,2
655	85,9	86,4	84,9	84,9	84,2
654,5	85,8	86,4	85	85	84,3
654	85,7	86,4	85,1	85	84,4
653,5	85,7	86,4	85,1	85,1	84,4
653	85,7	86,3	85,1	85,1	84,4
652,5	85,7	86,3	85,1	85,1	84,5
652	85,8	86,3	85,1	85,1	84,5
651,5	85,8	86,3	85,2	85,1	84,6
651	85,7	86,3	85,3	85,2	84,6
650,5	85,7	86,2	85,3	85,1	84,6
650	85,8	86,3	85,2	85,2	84,5
649,5	85,7	86,2	85,2	85,2	84,5
649	85,8	86,3	85,2	85,3	84,5
648,5	85,6	86,2	85,3	85,4	84,5
648	85,6	86,3	85,2	85,3	84,5
647,5	85,7	86,3	85,1	85,2	84,4
647	85,6	86,2	85,1	85,2	84,5
646,5	85,7	86,2	85	85,1	84,4
646	85,6	86,2	84,8	85	84,3
645,5	85,7	86,1	84,8	84,9	84,2
645	85,8	86	84,7	84,8	84,1
644,5	85,7	85,9	84,8	84,9	84
644	85,7	86	84,8	84,9	83,9
643,5	85,8	85,9	84,9	85	84
643	85,9	85,9	85	85,1	84,2
642,5	85,8	86	85,1	85,2	84,2
642	85,8	86	85,1	85,3	84,3
641,5	85,9	86,1	85,1	85,2	84,3
641	85,9	86,1	85,1	85,2	84,4
640,5	86	86,1	85,2	85,2	84,5
640	85,8	86,1	85,2	85,1	84,3
639,5	85,8	86,2	85,2	85,1	84,4
639	85,8	86,2	85,1	84,9	84,3
638,5	85,8	86,2	85,2	84,9	84,3
638	85,9	86,3	85,1	84,8	84,2
637,5	85,8	86,4	85	84,7	84
637	85,7	86,3	84,9	84,8	84
636,5	85,8	86,2	84,9	84,8	84
636	85,7	86,4	84,9	84,8	84,1
635,5	85,6	86,3	84,9	84,8	84
635	85,5	86,1	84,8	84,8	84,1
634,5	85,5	86,1	84,8	84,9	84,2
634	85,5	86	84,8	84,9	84,3
633,5	85,6	85,9	84,8	84,8	84,2
633	85,6	85,9	85	85	84,3
632,5	85,5	85,9	85	85	84,3
632	85,5	85,8	85,1	85,2	84,3
631,5	85,5	85,8	85,2	85,3	84,3
631	85,5	85,8	85,1	85,2	84,3
630,5	85,5	85,9	85,2	85,2	84,4
630	85,6	85,9	85,1	85,1	84,3
629,5	85,6	85,9	85,1	85,1	84,3
629	85,7	86	85,1	85,1	84,3
628,5	85,8	86	85	85	84,3
628	85,8	86,1	85,1	85,1	84,3
627,5	85,9	85,9	85	85	84,2
627	85,8	85,9	85	85	84,1
626,5	85,8	85,9	84,9	85	84,1
626	85,8	85,8	84,9	84,9	84,2
625,5	85,7	85,8	84,9	84,9	84,2
625	85,7	85,8	84,9	85	84,2
624,5	85,6	85,8	85	84,9	84,2
624	85,5	85,9	84,9	84,9	84,2
623,5	85,5	85,9	84,9	85	84,2
623	85,5	85,9	84,9	85	84,2
622,5	85,5	85,9	84,8	85	84,2
622	85,5	86	84,8	84,9	84,1
621,5	85,5	86,1	84,8	85	84,1
621	85,6	86,1	84,9	85,1	84,2
620,5	85,5	86,1	84,9	85,2	84,2
620	85,7	86,1	85	85,3	84,2
619,5	85,6	86,1	85	85,4	84,2
619	85,7	86,1	84,9	85,4	84,3
618,5	85,7	86	84,9	85,2	84,2
618	85,7	86,1	84,9	85,2	84,2
617,5	85,7	86	84,9	85,1	84,1
617	85,6	86,1	84,8	84,9	84,1
616,5	85,6	86,2	84,7	84,8	83,9
616	85,6	86,2	84,9	84,8	84,1
615,5	85,5	86,2	84,8	84,8	84,1
615	85,5	86,1	84,9	84,9	84,3
614,5	85,5	86,1	84,9	84,8	84,3
614	85,6	86	84,8	84,8	84,3
613,5	85,6	85,9	84,9	84,8	84,3
613	85,5	85,9	84,8	84,8	84,3
612,5	85,6	85,9	84,7	84,9	84,2
612	85,6	86	84,7	84,8	84,1
611,5	85,5	85,9	84,6	84,8	84
611	85,5	85,9	84,6	84,9	84
610,5	85,5	85,8	84,5	84,8	83,9
610	85,6	85,8	84,6	84,8	83,9
609,5	85,7	85,7	84,7	84,8	84
609	85,6	85,8	84,6	84,9	83,9
608,5	85,7	85,8	84,7	84,9	83,9
608	85,7	85,9	84,7	84,9	84
607,5	85,7	86	84,8	85	84,1
607	85,8	86,1	84,9	85	84,1
606,5	85,8	86,2	84,8	85	84
606	85,8	86	84,9	84,9	84
605,5	85,7	86	84,8	84,8	84
605	85,7	86,1	84,8	84,7	84
604,5	85,7	86	84,8	84,7	83,9
604	85,5	85,9	84,7	84,6	83,8
603,5	85,5	85,9	84,8	84,7	83,9
603	85,6	85,9	84,8	84,7	84
602,5	85,4	85,9	84,9	84,8	84,2
602	85,3	85,8	84,8	84,9	84,2
601,5	85,2	85,8	84,9	84,9	84,2
601	85,3	85,7	84,8	84,9	84,1
600,5	85,2	85,6	84,8	84,8	84,1
600	85,2	85,7	84,7	84,7	84
599,5	85,2	85,7	84,6	84,7	84
599	85,2	85,6	84,6	84,7	84
598,5	85,4	85,7	84,7	84,6	84
598	85,4	85,7	84,6	84,6	84
597,5	85,4	85,8	84,6	84,7	84,1
597	85,5	85,8	84,6	84,7	84,1
596,5	85,4	85,7	84,6	84,7	84
596	85,4	85,7	84,6	84,8	83,9
595,5	85,4	85,7	84,7	84,9	83,9
595	85,3	85,8	84,8	84,9	83,9
594,5	85,4	85,7	84,7	84,9	83,8
594	85,4	85,7	84,7	84,8	83,8
593,5	85,2	85,8	84,8	84,8	83,8
593	85,2	85,7	84,8	84,9	83,8
592,5	85,1	85,8	84,6	84,7	83,8
592	85,1	85,7	84,5	84,7	83,8
591,5	85,1	85,6	84,5	84,7	83,8
591	85	85,8	84,5	84,7	83,9
590,5	85,1	85,8	84,5	84,8	84
590	85,1	85,9	84,5	84,8	84
589,5	85,1	85,9	84,6	84,8	84,1
589	85,1	85,9	84,7	84,9	84,1
588,5	85,1	86	84,8	84,9	84,1
588	85,2	86	84,7	84,7	84
587,5	85,3	85,7	84,7	84,7	83,9
587	85,3	85,8	84,7	84,6	83,9
586,5	85,3	85,8	84,7	84,6	83,8
586	85,4	85,7	84,7	84,5	83,8
585,5	85,4	85,6	84,7	84,5	83,7
585	85,4	85,6	84,7	84,5	83,8
584,5	85,3	85,6	84,7	84,5	83,8
584	85,2	85,6	84,7	84,4	83,8
583,5	85,2	85,6	84,7	84,4	83,8
583	85,2	85,6	84,8	84,5	83,9
582,5	85,1	85,6	84,8	84,5	83,8
582	85,1	85,6	84,8	84,6	83,9
581,5	85,3	85,5	84,8	84,6	84
581	85,3	85,6	84,9	84,7	84,1
580,5	85,4	85,6	85	84,8	84
580	85,4	85,5	85	84,9	84
579,5	85,5	85,5	84,9	84,8	84
579	85,4	85,5	84,8	84,8	83,9
578,5	85,2	85,6	84,8	84,8	83,9
578	85	85,6	84,7	84,7	83,8
577,5	85	85,7	84,5	84,6	83,8
577	85	85,7	84,5	84,6	83,8
576,5	85	85,8	84,5	84,6	83,7
576	85	85,9	84,5	84,6	83,8
575,5	85,1	85,8	84,4	84,6	83,7
575	85,1	85,7	84,3	84,5	83,7
574,5	85,1	85,6	84,3	84,5	83,7
574	85	85,7	84,4	84,6	83,7
573,5	85,1	85,6	84,4	84,6	83,7
573	85,1	85,6	84,4	84,6	83,7
572,5	85,2	85,6	84,4	84,6	83,8
572	85,1	85,6	84,4	84,7	83,9
571,5	85,1	85,6	84,4	84,6	83,9
571	85,2	85,5	84,4	84,7	83,9
570,5	85	85,7	84,4	84,6	83,9
570	85	85,6	84,5	84,6	84
569,5	84,9	85,7	84,5	84,6	84
569	85	85,7	84,6	84,6	84
568,5	85,1	85,8	84,7	84,6	84
568	85,1	85,8	84,7	84,5	84
567,5	85,1	85,8	84,7	84,5	83,9
567	85,1	85,8	84,6	84,4	83,8
566,5	85,2	85,6	84,6	84,4	83,7
566	85,1	85,6	84,5	84,4	83,7
565,5	84,9	85,5	84,4	84,4	83,6
565	84,9	85,4	84,4	84,4	83,6
564,5	84,9	85,4	84,4	84,4	83,6
564	84,9	85,4	84,4	84,4	83,6
563,5	84,9	85,5	84,4	84,4	83,6
563	84,9	85,4	84,4	84,5	83,7
562,5	85	85,4	84,4	84,4	83,7
562	85	85,4	84,4	84,5	83,7
561,5	85	85,5	84,4	84,5	83,7
561	85,1	85,4	84,4	84,5	83,7
560,5	85	85,3	84,3	84,5	83,7
560	85,2	85,5	84,4	84,5	83,7
559,5	85	85,6	84,5	84,5	83,8
559	85,1	85,5	84,4	84,6	83,7
558,5	85,2	85,5	84,5	84,6	83,8
558	85,1	85,6	84,4	84,6	83,8
557,5	85,1	85,6	84,4	84,5	83,7
557	85,1	85,6	84,5	84,5	83,6
556,5	85,1	85,6	84,4	84,5	83,5
556	85	85,6	84,4	84,3	83,4
555,5	85	85,6	84,2	84,2	83,3
555	84,9	85,5	84,2	84,1	83,2
554,5	85	85,3	84,3	84,2	83,3
554	84,9	85,3	84,3	84,2	83,4
553,5	84,8	85,3	84,4	84,3	83,5
553	84,8	85,3	84,5	84,4	83,7
552,5	84,7	85,3	84,6	84,5	83,8
552	84,7	85,3	84,6	84,4	83,8
551,5	84,7	85,3	84,5	84,5	83,8
551	84,7	85,4	84,5	84,5	83,8
550,5	84,8	85,3	84,4	84,5	83,8
550	84,9	85,3	84,3	84,5	83,8
549,5	84,9	85,4	84,3	84,4	83,7
549	84,8	85,4	84,3	84,5	83,8
548,5	84,8	85,4	84,4	84,5	83,9
548	84,8	85,4	84,4	84,6	83,9
547,5	84,9	85,5	84,5	84,6	83,8
547	84,8	85,6	84,5	84,6	83,8
546,5	84,8	85,5	84,5	84,5	83,8
546	84,8	85,5	84,5	84,6	83,8
545,5	84,8	85,6	84,5	84,6	83,8
545	84,7	85,6	84,4	84,5	83,8
544,5	84,7	85,5	84,5	84,5	83,7
544	84,7	85,4	84,5	84,5	83,7
543,5	84,7	85,3	84,5	84,5	83,6
543	84,7	85,2	84,6	84,6	83,6
542,5	84,6	85,2	84,6	84,6	83,6
542	84,6	85,2	84,6	84,6	83,6
541,5	84,6	85,3	84,5	84,6	83,7
541	84,6	85,3	84,5	84,6	83,7
540,5	84,6	85,3	84,6	84,7	83,8
540	84,6	85,4	84,5	84,6	83,7
539,5	84,7	85,4	84,4	84,5	83,6
539	84,7	85,4	84,3	84,4	83,7
538,5	84,7	85,4	84,4	84,3	83,7
538	84,6	85,4	84,4	84,3	83,8
537,5	84,6	85,4	84,3	84,3	83,7
537	84,6	85,4	84,4	84,4	83,7
536,5	84,5	85,4	84,4	84,4	83,7
536	84,6	85,4	84,5	84,5	83,7
535,5	84,5	85,4	84,5	84,6	83,6
535	84,6	85,3	84,5	84,7	83,5
534,5	84,5	85,3	84,4	84,6	83,5
534	84,5	85,4	84,4	84,6	83,5
533,5	84,4	85,4	84,4	84,6	83,6
533	84,5	85,5	84,3	84,6	83,6
532,5	84,5	85,5	84,3	84,4	83,5
532	84,5	85,5	84,3	84,4	83,5
531,5	84,5	85,4	84,3	84,5	83,6
531	84,6	85,4	84,3	84,4	83,5
530,5	84,6	85,5	84,3	84,4	83,5
530	84,6	85,4	84,3	84,5	83,5
529,5	84,6	85,4	84,4	84,6	83,6
529	84,5	85,5	84,5	84,7	83,6
528,5	84,4	85,5	84,4	84,6	83,7
528	84,5	85,6	84,5	84,4	83,7
527,5	84,6	85,5	84,4	84,4	83,6
527	84,6	85,4	84,5	84,4	83,5
526,5	84,7	85,5	84,5	84,2	83,6
526	84,7	85,5	84,4	84,2	83,6
525,5	84,7	85,5	84,3	84,2	83,6
525	84,6	85,3	84,3	84,3	83,5
524,5	84,6	85,4	84,3	84,4	83,6
524	84,5	85,3	84,4	84,5	83,7
523,5	84,6	85,3	84,2	84,4	83,6
523	84,6	85,2	84,2	84,4	83,5
522,5	84,6	85,3	84,2	84,4	83,5
522	84,7	85,3	84,3	84,4	83,6
521,5	84,7	85,3	84,4	84,4	83,6
521	84,8	85,4	84,4	84,4	83,5
520,5	84,7	85,4	84,4	84,2	83,5
520	84,7	85,4	84,1	84,1	83,4
519,5	84,8	85,4	84	84,1	83,3
519	84,7	85,5	84,1	84,3	83,4
518,5	84,8	85,4	84,1	84,3	83,4
518	84,7	85,3	84,2	84,3	83,4
517,5	84,6	85,4	84,2	84,4	83,5
517	84,6	85,5	84,2	84,4	83,6
516,5	84,6	85,5	84,3	84,4	83,6
516	84,6	85,6	84,2	84,3	83,6
515,5	84,5	85,6	84,4	84,3	83,6
515	84,4	85,5	84,4	84,3	83,6
514,5	84,4	85,5	84,4	84,2	83,6
514	84,4	85,4	84,3	84,3	83,6
513,5	84,4	85,3	84,3	84,3	83,5
513	84,4	85,2	84,2	84,3	83,4
512,5	84,4	85,2	84,3	84,3	83,4
512	84,4	85,3	84,2	84,4	83,4
511,5	84,4	85,3	84,2	84,4	83,4
511	84,4	85,2	84,2	84,4	83,5
510,5	84,4	85,2	84,2	84,4	83,6
510	84,5	85,1	84,3	84,3	83,6
509,5	84,5	85,2	84,3	84,3	83,7
509	84,4	85,3	84,4	84,3	83,7
508,5	84,4	85,3	84,4	84,4	83,7
508	84,5	85,2	84,3	84,4	83,6
507,5	84,5	85,1	84,3	84,4	83,5
507	84,5	84,9	84,3	84,4	83,5
506,5	84,5	85,2	84,2	84,5	83,6
506	84,4	85,2	84,1	84,6	83,5
505,5	84,4	85,2	84,1	84,6	83,6
505	84,4	85,3	84	84,4	83,5
504,5	84,4	85,2	84	84,3	83,5
504	84,3	85,3	84	84,4	83,5
503,5	84,3	85,2	84,1	84,4	83,5
503	84,3	85,3	84,1	84,3	83,5
502,5	84,3	85,3	84,2	84,3	83,5
502	84,4	85,3	84,2	84,2	83,4
501,5	84,3	85,3	84,4	84,2	83,5
501	84,2	85,3	84,4	84,2	83,5
500,5	84,1	85,2	84,2	84,2	83,5
500	84,2	85,2	84,1	84,2	83,3
499,5	84,3	85,2	84,1	84,2	83,3
499	84,2	85,3	84,1	84,3	83,4
498,5	84,2	85,3	84	84,3	83,4
498	83,9	85,3	83,9	84,2	83,3
497,5	83,9	85,2	84	84,2	83,3
497	84,1	85,2	84	84,1	83,3
496,5	84	85,2	84	84,1	83,4
496	84,1	85,2	84	84,1	83,4
495,5	84,2	85,2	84	84,2	83,4
495	84,3	85,1	84	84,3	83,3
494,5	84,3	85,3	84	84,2	83,2
494	84,2	85,3	83,9	84,2	83,2
493,5	84,2	85,2	83,9	84,2	83,1
493	84,1	85,3	84	84,2	83,1
492,5	84,3	85,1	84	84,1	83,2
492	84,3	85,2	84,1	84,2	83,2
491,5	84,2	85,2	84	84,1	83,2
491	84,1	85,2	83,9	84	83,1
490,5	84,1	85,2	84	84	83,3
490	84,2	85,2	84	84	83,3
489,5	84,2	85,2	84	84,1	83,3
489	84,2	85,3	84	84,1	83,2
488,5	84,2	85,3	84	84	83,2
488	84,2	85,2	84	84	83,2
487,5	84,2	85,2	84	84,1	83,2
487	84,3	85,2	84	84,2	83,3
486,5	84,4	85,3	83,9	84,1	83,2
486	84,3	85,2	84	84,1	83,3
485,5	84,2	85,2	83,9	84,2	83,3
485	84,3	85,2	84	84,3	83,4
484,5	84,3	85,2	84	84,2	83,3
484	84,3	85,2	84	84,1	83,2
483,5	84,2	85,2	84	84,2	83,2
483	84,1	85,1	83,9	84,1	83,1
482,5	84,1	85,1	83,9	84,1	83,2
482	84,1	85,1	84	84,1	83,3
481,5	84,1	85,2	84,2	84,1	83,3
481	84	85,1	84,2	84,2	83,4
480,5	84	85,1	84,2	84,3	83,5
480	83,9	85	84,2	84,3	83,4
479,5	84,1	85,1	84,3	84,4	83,5
479	84,1	85	84,2	84,3	83,4
478,5	84	84,9	84,2	84,4	83,4
478	84	85	84	84,4	83,3
477,5	84	85	83,9	84,3	83,1
477	84	85,1	83,9	84,3	83,2
476,5	83,9	85,1	83,9	84,1	83,1
476	83,7	85,1	83,9	84,1	83,1
475,5	83,7	85,1	84	84	83,2
475	83,7	85,1	83,9	83,9	83,1
474,5	83,7	85,1	84,1	83,9	83,2
474	83,8	85	84	83,9	83,2
473,5	83,8	85,1	84	84	83,2
473	83,8	85,1	84,1	84	83,1
472,5	84	85,2	84	84	83,2
472	84,1	85,2	84	84,1	83,3
471,5	83,9	85,1	83,9	84,1	83,2
471	83,9	85	83,9	84,1	83,2
470,5	83,9	85	84	84,1	83,2
470	83,9	85	84	84,1	83,3
469,5	83,8	84,9	84	84,2	83,3
469	83,7	85	84	84,2	83,3
468,5	83,7	85	84,1	84,3	83,5
468	83,7	85,1	84	84,2	83,4
467,5	83,7	85,2	84,1	84,3	83,5
467	83,7	85,2	84,2	84,4	83,5
466,5	83,7	85,2	84	84,3	83,5
466	83,7	85,2	84	84,3	83,4
465,5	83,7	85,1	84,1	84,4	83,3
465	83,7	85	84,1	84,4	83,4
464,5	83,7	85,1	84,1	84,3	83,4
464	83,9	85	84,1	84,2	83,2
463,5	83,9	85,1	84,1	84,2	83,3
463	84	85,1	84,1	84,1	83,2
462,5	84	85	84,2	84,1	83,3
462	83,9	85,1	84,2	84	83,2
461,5	83,9	85,1	84,2	84	83,2
461	83,7	85,1	84,2	84,1	83,2
460,5	83,7	85,1	84,3	84,1	83,2
460	83,7	85,1	84,2	84,1	83,2
459,5	83,8	85,1	84,1	84,2	83,2
459	83,8	85	84,1	84,2	83,2
458,5	83,8	85,1	84,1	84,4	83,3
458	83,8	85,1	84	84,4	83,3
457,5	83,9	85,1	84	84,4	83,3
457	83,8	85,1	84	84,2	83,3
456,5	83,8	85,3	83,9	84,1	83,1
456	83,7	85,4	83,9	84,1	83
455,5	83,5	85,4	83,8	83,9	82,9
455	83,6	85,4	83,8	83,8	82,9
454,5	83,6	85,4	83,9	83,8	83
454	83,6	85,3	83,9	83,9	83
453,5	83,6	85,2	83,9	83,9	83,1
453	83,5	85,2	83,9	83,8	83,2
452,5	83,7	85,2	84	83,9	83,3
452	83,6	85,2	84	83,9	83,2
451,5	83,7	85,2	84	84	83,2
451	83,7	85,3	83,9	84	83,2
450,5	83,8	85,3	83,8	84	83,2
450	83,8	85,3	83,8	84	83,3
449,5	83,7	85,2	83,8	83,9	83,2
449	83,7	85,2	83,7	83,9	83,1
448,5	83,7	85,2	83,8	83,8	83,2
448	83,6	85,2	83,8	83,8	83,2
447,5	83,4	85,1	83,9	83,9	83,2
447	83,5	85,2	84,1	84	83,2
446,5	83,5	85,2	84,1	84	83,2
446	83,4	85,3	84,3	84,1	83,2
445,5	83,6	85,2	84,1	84,1	83,2
445	83,6	85,1	84,1	84,1	83,1
444,5	83,7	85,1	83,9	83,8	83,1
444	83,7	84,9	83,8	83,8	83
443,5	83,8	84,9	83,8	83,8	83
443	83,8	84,8	83,8	83,7	83
442,5	83,7	84,9	83,9	83,7	83
442	83,6	85	84	83,7	83
441,5	83,6	85	84	83,7	83
441	83,5	85,1	83,9	83,7	83
440,5	83,5	85,1	83,9	83,7	82,9
440	83,4	85,2	83,9	83,7	83
439,5	83,4	85,1	83,8	83,7	83
439	83,4	85	83,8	83,8	83
438,5	83,4	84,9	83,8	83,9	83
438	83,4	85	83,9	84	83
437,5	83,4	85	83,8	83,9	83
437	83,5	84,9	83,9	84,1	82,8
436,5	83,5	84,9	83,7	84	82,8
436	83,4	85	83,8	84,1	82,9
435,5	83,4	85,1	83,8	84	82,9
435	83,4	85,1	83,9	84	82,9
434,5	83,3	85,1	83,9	83,9	82,9
434	83,2	85,1	83,9	84	82,9
433,5	83,2	85,2	83,9	84,1	83
433	83,2	85,3	83,9	84,2	83
432,5	83,4	85,2	83,7	84	82,9
432	83,4	85,1	83,8	84,1	82,8
431,5	83,4	85,2	83,7	84,1	82,7
431	83,2	85,2	83,5	83,9	82,7
430,5	83,2	85	83,5	83,8	82,9
430	83,2	85	83,6	83,7	82,9
429,5	83,3	85	83,9	83,8	83
429	83,2	85	83,8	83,8	83
428,5	83,3	84,9	83,9	83,8	83
428	83,2	85	83,9	83,9	83,1
427,5	83,2	85,1	83,8	83,8	83
427	83,3	85,2	83,7	83,9	82,9
426,5	83,2	85,3	83,7	83,9	83
426	83,1	85,4	83,6	83,9	83
425,5	83,1	85,5	83,5	83,8	82,9
425	83,3	85,4	83,6	83,8	83
424,5	83,3	85,4	83,6	83,7	83
424	83,2	85,3	83,7	83,6	83
423,5	83,2	85,2	83,8	83,6	83,1
423	83,2	85,1	83,9	83,6	83,1
422,5	83,1	85,1	84	83,8	83,1
422	83,1	85,1	84,1	83,8	83
421,5	83,1	85,1	84,1	83,9	83
421	83	85	84,1	84	83,1
420,5	83	85,1	84,1	84	83,1
420	83,1	85	83,5	83,7	83,2
419,5	83,1	85	83,6	83,6	83,2
419	82,9	85	83,6	83,6	83,3
418,5	83	84,8	83,7	83,5	83,4
418	83	84,9	83,6	83,4	83,2
417,5	83	85	83,6	83,2	83,1
417	83	85	83,7	83,4	83
416,5	83,1	85,1	83,4	83,1	82,7
416	83,3	85,1	83,4	83,2	82,9
415,5	83,1	85,1	83,4	83,1	82,9
415	83,1	85,2	83,4	83,1	82,7
414,5	83,1	85	83,4	83,1	82,7
414	83,2	85,1	83,5	83,2	82,6
413,5	83,1	85,1	83,5	83,3	82,9
413	83	85	83,4	83,4	82,8
412,5	83,1	85,1	83,2	83,5	82,6
412	83,2	85,2	83,3	83,5	82,7
411,5	83,2	85,1	83,6	83,8	83,1
411	83,2	85	83,4	83,6	82,8
410,5	83	85	83,3	83,4	82,9
410	83	85,2	83,4	83,4	82,8
409,5	83	85,1	83,7	83,3	82,8
409	82,8	85,1	83,8	83,3	82,9
408,5	82,8	85,3	83,7	83,1	82,7
408	82,8	85,3	83,7	83,2	82,7
407,5	82,9	85,4	83,5	83,2	82,6
407	82,9	85,3	83,5	83,2	82,4
406,5	83,1	85,4	83,5	83,3	82,4
406	83,2	85,3	83,5	83,2	82,4
405,5	83	85,3	83,4	83,1	82,3
405	83	85,1	83,4	83	82,4
404,5	83	85,1	83,3	83,1	82,5
404	83	84,9	83,3	83	82,4
403,5	83	85,1	83,4	83	82,4
403	82,9	85,2	83,3	82,9	82,3
402,5	82,9	85,3	83,1	83	82,2
402	82,9	85,4	83,2	83	82,1
401,5	82,7	85,3	83,3	82,9	82,1
401	82,8	85,6	83,4	83	82,1
400,5	82,9	85,5	83,1	82,8	82
400	82,8	85,3	83,2	82,8	82,1
399,5	82,8	85,2	83,1	82,6	82,2
399	82,9	85,4	82,9	82,5	82
398,5	82,9	85,1	82,9	82,6	82,1
398	82,7	85	82,8	82,6	82
397,5	82,5	85	82,9	82,7	82
397	82,6	85,1	82,8	82,8	82,2
396,5	82,5	85,3	82,8	82,7	82
396	82,4	85,3	83	82,7	82
395,5	82,2	85,3	82,9	82,5	81,7
395	82,2	85,3	83	82,7	81,8
394,5	82,1	85,2	83	82,4	81,9
394	82,2	85,3	83	82,3	81,7
393,5	82,2	85,2	82,7	82,1	81,3
393	82,2	85	82,5	82	81,3
392,5	82,2	85	82,4	82,1	81,4
392	82,1	85,1	82,5	82,2	81,5
391,5	82,1	84,9	82,3	82	81,2
391	81,9	84,8	82,2	81,9	81,1
390,5	81,8	84,6	82,2	81,8	81
390	81,8	84,5	82,4	81,9	81,2
389,5	82,1	84,6	82,5	81,8	81,2
389	81,8	84,7	82,4	81,4	81
388,5	81,7	84,6	82,2	81,3	81,1
388	81,5	84,7	82,2	81,3	81
387,5	81,5	84,7	81,9	81,3	80,8
387	81,3	84,7	81,7	81,1	80,6
386,5	81	84,5	81,5	81,2	80,5
386	80,9	84,4	81,4	81,2	80,4
385,5	80,7	84,4	81,3	80,9	80,1
385	80,4	84,2	81,3	80,8	79,9
384,5	80,2	84,1	81	80,5	79,8
384	80,1	83,9	81	80,4	79,8
383,5	79,7	83,9	80,8	80,2	79,5
383	79,4	84	80,5	80	79,3
382,5	79,3	84	80,4	80	79,2
382	78,9	84,1	80,3	80	79,2
381,5	78,7	83,9	80,1	79,8	78,9
381	78,1	83,7	80,2	79,8	78,9
380,5	77,5	83,6	80,1	79,5	78,7
380	77,3	83,6	79,9	79,2	78,6
379,5	76,9	83,4	79,7	78,7	78,2
379	76,4	83,3	79,5	78,8	78
378,5	75,8	83,1	79,4	78,5	77,8
378	75,3	83	79	78	77,7
377,5	74,9	82,8	78,8	77,5	77,5
377	74,2	82,7	78,4	77,3	77
376,5	73,7	82,4	78,2	77,3	76,9
376	73,1	82,2	78	76,7	76,7
375,5	72,4	82,1	77,7	76,7	76,5
375	71,8	81,9	77,4	76,7	76,1
374,5	71,2	81,6	77,3	76,6	76
374	70,5	81,3	76,8	76,3	75,5
373,5	69,5	81,1	76,4	75,7	75,2
373	68,9	80,9	76,4	75,5	74,8
372,5	68,1	80,7	76	75,1	74,3
372	67,3	80,5	75,7	74,5	73,7
371,5	66,3	80,2	75,7	74,1	73,6
371	65,5	80	75,4	73,8	73,1
370,5	64,8	79,6	75,3	73,6	72,8
370	64,1	79,3	75,1	73,5	72,3
369,5	63,2	78,8	74,7	73	71,6
369	62,4	78,8	74,3	72,3	71
368,5	61,7	78,4	74	72,2	70,6
368	61,1	78,2	73,6	71,9	70,4
367,5	60,4	77,9	73,5	71,6	70,4
367	59,6	77,5	73,2	71,5	70,3
366,5	59	76,9	72,4	70,5	69,8
366	58,3	76,5	71,9	70,4	69,1
365,5	57,8	76,1	71,8	70,5	69
365	57	75,4	71,4	69,8	68,5
364,5	56,4	74,7	70,5	69,1	67,6
364	55,9	74,2	70,4	68,8	67
363,5	55,2	73,7	70,2	68,3	66,6
363	54,7	72,9	69,9	67,8	66,4
362,5	53,9	72,2	69	66,7	65,3
362	53,5	71,5	68,1	65,6	64,6
361,5	53,1	71	67,8	65,2	64,3
361	52,6	70,1	67,1	64,3	63,5
360,5	52,1	69,4	66,4	63,6	63
360	52,1	68,6	66,1	62,7	59,4
359,5	51,7	67,7	65,4	62,3	58,8
359	51,3	66,7	64,9	62,1	58,3
358,5	50,9	66	64,5	61,8	57,6
358	50,5	64,9	64,1	61,3	54,5
357,5	50	63,9	63,4	60,5	53,9
357	49,6	64	62,9	60	53,1
356,5	49,2	63	62,2	59,3	52,5
356	48,7	61,6	61,8	58,5	51,5
355,5	48,3	60,3	61,1	57,4	50,9
355	47,7	59	60,3	56,6	50,1
354,5	47,3	58,1	59,5	55,8	49,3
354	46,9	57	59	55,2	48,6
353,5	46,3	55,3	58	54,6	47,8
353	46	54	57,4	54,2	47,2
352,5	45,7	53,3	57	53,8	46,6
352	45,2	52,1	56,4	53,1	46
351,5	44,8	50,6	55,7	52,6	45,4
351	44,5	49,3	55,2	52,2	44,8
350,5	44,2	48,4	54,4	51,4	44
350	43,9	47,4	53,6	50,4	43,4
349,5	43,5	45,9	53	49,9	43
349	42,9	44,6	52,5	49,1	42
348,5	42,7	43,6	51,8	48,1	41,1
348	42,3	42,1	51	47,2	40,4
347,5	42	41	50,2	46,6	40
347	41,7	39,8	49,8	46	39,4
346,5	41,5	38,5	49,3	45	38,6
346	41,2	37,4	48,8	44,3	37,9
345,5	41,1	36,4	48,2	44,2	37,6
345	41	35,6	47,7	43,8	36,9
344,5	40,9	34,6	47,3	43,3	36,6
344	40,3	33,3	47,2	43	36
343,5	40,3	32,6	46,9	42,8	35,7
343	40	31,6	46,3	42,5	35,8
342,5	39,6	30,9	46,3	42	35,2
342	39,9	30	46,1	41,5	34,9
341,5	39,9	29,4	45,2	40,9	34,3
341	40,1	28,8	44,8	40,3	33,8
340,5	40	28,2	44,7	39,8	33,4
340	39,6	27,6	43,5	39,2	32,8
339,5	39,9	27	43,2	38,8	32,4
339	40,1	26,5	43	38,4	32,2
338,5	40,4	25,9	42,8	38,2	31,8
338	40,6	25,2	42,3	37,6	31,3
337,5	40,6	24,6	41,8	37,4	31
337	40,7	24,2	41,8	37,2	30,9
336,5	40,6	23,6	41,6	37	30,6
336	40,8	23,1	41,2	36,9	30,5
335,5	40,9	22,4	41,1	36,7	30,2
335	40,9	21,8	40,8	36,5	30,1
334,5	41,3	21,4	40,7	36,3	30,1
334	41,5	20,9	40,3	36	29,8
333,5	41,5	20,5	40,1	35,6	29,3
333	41,6	20	40,3	35,6	29,2
332,5	41,7	19,6	40,2	35,6	29,1
332	41,7	19,1	40,1	35,5	29
331,5	41,5	18,7	40	35,4	28,9
331	41,3	18,2	39,9	35,4	28,8
330,5	41,1	17,8	39,9	35,4	28,8
330	40,7	17,3	39,5	35,2	28,7
329,5	40,5	16,9	39,4	35,1	28,8
329	40,3	16,4	39,5	35,4	29
328,5	39,8	15,9	39,4	35,2	28,9
328	39,2	15,5	39,5	35,1	28,8
327,5	38,9	14,9	39,6	35,3	28,9
327	38,7	14,6	39,6	35,3	29
326,5	38	14,1	39,5	35,2	28,9
326	37,6	13,7	39,6	35	28,8
325,5	37,3	13,4	39,6	34,9	28,9
325	37	12,9	39,7	35,1	28,9
324,5	36,8	12,6	39,6	35,2	29,1
324	36,6	12,4	39,7	35,4	29,2
323,5	36,4	12	39,8	35,2	29,2
323	36,4	11,7	40	35,4	29,3
322,5	36,6	11,3	40,2	35,6	29,4
322	36,6	11,1	40,3	35,5	29,4
321,5	36,5	10,8	40,4	35,6	29,5
321	36,5	10,6	40,7	35,6	29,6
320,5	36,6	10,3	41,1	35,9	29,8
320	36,3	10	41	35,9	29,8
319,5	36,1	9,5	41,1	36,1	29,9
319	36,1	9,3	41,6	36,4	30,1
318,5	35,9	8,9	41,7	36,5	30,2
318	35,8	8,7	41,7	36,7	30,4
317,5	35,5	8,4	41,4	37	30,6
317	35,4	8,2	41,6	37,3	30,9
316,5	35,3	7,8	41,5	37,6	31
316	35,2	7,5	41,6	37,6	31,3
315,5	35,2	7,1	41,5	37,7	31,4
315	34,9	7	41,6	37,7	31,6
314,5	35	6,8	42,2	37,8	31,6
314	34,9	6,7	42,3	37,7	31,5
313,5	35	6,6	42,6	38	31,6
313	34,9	6,4	42,8	38	31,8
312,5	34,7	6,3	42,9	38,1	31,9
312	34,6	6,1	42,9	38,1	32,1
311,5	34,6	6,1	42,7	38,2	32,2
311	34,4	5,9	42,8	38,1	32,4
310,5	34,5	5,7	42,9	38,1	32,4
310	34,3	5,5	42,9	38,2	32,3
309,5	34,4	5,4	43,1	38,2	32,4
309	34,7	5,2	43,1	38,3	32,5
308,5	34,6	5	42,8	38,3	32,3
308	34,7	4,8	42,9	38,3	32,2
307,5	34,9	4,7	42,9	38,4	32,2
307	35	4,5	42,8	38,3	32
306,5	34,8	4,3	42,6	37,6	31,8
306	34,9	4,1	42,4	37,3	31,5
305,5	35	3,9	42,2	37	31,1
305	35	3,7	42	36,8	31
304,5	35	3,6	41,3	36,4	30,5
304	35,1	3,5	40,9	35,9	30,4
303,5	35,2	3,3	40,5	35,6	30
303	35,2	3,2	40	35,2	29,5
302,5	35,2	3,1	39,2	34,5	28,8
302	35,5	2,9	38,8	33,9	28,3
301,5	35,8	2,8	38,4	33,3	27,9
301	36	2,7	37,7	32,8	27,2
300,5	36,3	2,6	37,2	32,3	26,6
300	36,6	2,5	36,4	31,6	25,9
299,5	36,9	2,5	36	31,1	25,4
299	36,9	2,4	35,4	30,5	24,7
298,5	37,4	2,4	34,7	29,9	24,2
298	37,6	2,3	34,1	29,3	23,6
297,5	37,7	2,3	33,4	28,5	22,9
297	37,8	2,3	32,6	27,8	22,2
296,5	37,9	2,2	31,9	27,1	21,6
296	38,1	2,1	31,2	26,4	21,1
295,5	38,3	2,1	30,5	25,6	20,3
295	38,2	2,1	29,8	24,9	19,6
294,5	38,4	2	29,1	24,1	18,9
294	38,8	2	28,6	23,6	18,4
293,5	39,1	2	27,9	23,1	17,8
293	39,4	2	27,4	22,5	17,3
292,5	39,7	2	27	22,1	17
292	39,9	2	26,5	21,6	16,6
291,5	40	1,9	26,1	21,2	16,2
291	39,8	2	25,8	20,9	16
290,5	40	1,9	25,5	20,6	15,8
290	40,1	1,9	25,3	20,3	15,6
289,5	40,3	1,9	24,9	20,1	15,4
289	40,3	1,9	24,6	19,9	15,3
288,5	40,5	2	24,5	20	15,3
288	40,9	2	24,4	20	15,4
287,5	40,8	2	24,4	19,8	15,3
287	40,8	2	24,5	19,8	15,2
286,5	40,9	2	24,6	19,8	15,2
286	41,1	2,1	24,9	19,8	15,4
285,5	41,1	2,1	25,2	20	15,5
285	41,4	2,1	25,4	20,2	15,7
284,5	41,5	2,2	25,7	20,3	15,9
284	41,7	2,3	25,7	20,7	16,2
283,5	41,8	2,4	26,1	21	16,5
283	41,8	2,4	26,3	21,3	16,9
282,5	41,9	2,5	26,4	21,6	17,2
282	41,9	2,6	26,7	21,8	17,4
281,5	41,9	2,7	27	22,2	17,7
281	42,1	2,8	27,5	22,7	18,3
280,5	42	2,9	28,1	22,9	18,7
280	42,1	3	28,5	23,3	19,2
279,5	42,1	3,1	29	23,8	19,7
279	42,2	3,2	29,4	24,2	20,2
278,5	42,2	3,3	30	24,6	20,8
278	42,1	3,4	30,4	24,9	21,2
277,5	41,8	3,5	30,6	25,3	21,7
277	41,7	3,6	30,9	25,7	22,1
276,5	41,6	3,8	31,5	26,1	22,5
276	41,3	3,9	31,8	26,6	22,9
275,5	40,9	4	32,1	27	23,2
275	40,5	4,1	32,4	27,4	23,5
274,5	40,1	4,2	32,9	27,6	23,7
274	39,8	4,3	33,3	28	24
273,5	39,4	4,4	33,5	28,3	24,4
273	39,3	4,6	33,8	28,6	24,9
272,5	39,4	4,7	34,2	29,1	25,5
272	39,5	4,9	34,6	29,4	25,9
271,5	39,4	5	35	30	26,6
271	39,7	5,1	35,5	30,4	27,2
270,5	39,5	5,2	35,7	30,5	27,5
270	39,4	5,3	36	30,7	27,8
269,5	39	5,4	36,1	30,8	28
269	38,7	5,5	36,2	30,9	28,1
268,5	38,2	5,5	36	30,8	28
268	37,5	5,6	35,8	30,7	27,7
267,5	36,8	5,6	35,6	30,5	27,7
267	35,9	5,7	35,3	30,3	27,4
266,5	35,1	5,7	35	29,9	27,2
266	34,1	5,7	34,3	29,5	26,7
265,5	33,2	5,7	33,8	28,9	26,3
265	32,3	5,7	33,2	28,3	25,8
264,5	31,3	5,6	32,4	27,4	25,2
264	30,1	5,6	31,5	26,7	24,4
263,5	29	5,5	30,5	25,9	23,4
263	28	5,3	29,3	24,8	22,4
262,5	27	5,2	28	23,5	21,4
262	25,8	5	26,6	22,2	20
261,5	24,8	4,7	25,1	21	18,7
261	23,7	4,5	23,5	19,6	17,3
260,5	22,5	4,2	21,9	18,2	15,8
260	21,3	4	20,3	16,8	14,4
259,5	20	3,7	18,6	15,4	12,9
259	18,8	3,5	17,2	14,2	11,6
258,5	17,5	3,2	15,6	12,8	10,1
258	16,3	2,9	14,2	11,5	8,9
257,5	15,2	2,6	12,7	10,3	7,6
257	14,1	2,4	11,2	9,1	6,4
256,5	13	2,2	10	8	5,3
256	12	1,9	8,7	7	4,3
255,5	10,8	1,7	7,6	6,1	3,4
255	9,8	1,5	6,6	5,3	2,6
254,5	8,8	1,3	5,7	4,6	2,3
254	7,9	1,1	4,9	4	1,7
253,5	7,1	1	4,2	3,4	1,3
253	6,3	0,9	3,6	3	1,1
252,5	5,6	0,7	3	2,5	1,1
252	5	0,6	2,5	2,2	1
251,5	4,5	0,6	2,1	1,9	0,9
251	4,1	0,5	1,8	1,6	0,8
250,5	3,6	0,5	1,5	1,4	0,7
250	3,2	0,4	1,3	1,2	0,7
249,5	2,8	0,4	1,1	1,1	0,6
249	2,6	0,3	1	1	0,6
248,5	2,3	0,3	0,8	0,8	0,5
248	2	0,3	0,7	0,7	0,5
247,5	1,8	0,3	0,7	0,7	0,5
247	1,7	0,2	0,6	0,6	0,5
246,5	1,5	0,2	0,6	0,6	0,5
246	1,4	0,2	0,6	0,6	0,5
245,5	1,3	0,2	0,5	0,6	0,5
245	1,2	0,2	0,5	0,6	0,4
244,5	1,2	0,2	0,5	0,6	0,4
244	1,1	0,2	0,5	0,6	0,4
243,5	1,1	0,2	0,5	0,5	0,4
243	1,1	0,2	0,5	0,6	0,5
242,5	1,1	0,2	0,5	0,6	0,4
242	1	0,2	0,5	0,6	0,4
241,5	1	0,2	0,5	0,6	0,4
241	1	0,2	0,5	0,6	0,4
240,5	1	0,3	0,5	0,6	0,4
240	1	0,3	0,5	0,6	0,5
239,5	1,1	0,3	0,5	0,6	0,5
239	1,1	0,3	0,5	0,6	0,5
238,5	1,1	0,3	0,5	0,7	0,5
238	1,1	0,3	0,6	0,7	0,5
237,5	1,1	0,3	0,5	0,7	0,5
237	1	0,3	0,6	0,7	0,5
236,5	1	0,3	0,6	0,6	0,5
236	1	0,3	0,6	0,7	0,5
235,5	1	0,3	0,6	0,7	0,6
235	1	0,3	0,6	0,7	0,6
234,5	1	0,3	0,6	0,7	0,7
234	1,1	0,3	0,6	0,7	0,7
233,5	1,1	0,3	0,6	0,8	0,7
233	1,1	0,3	0,6	0,7	0,7
232,5	1,2	0,3	0,6	0,7	0,7
232	1,1	0,3	0,6	0,8	0,7
231,5	1,1	0,3	0,6	0,8	0,7
231	1,1	0,3	0,7	0,8	0,7
230,5	1,2	0,3	0,7	0,8	0,7
230	1,2	0,3	0,6	0,8	0,7
229,5	1,1	0,3	0,7	0,8	0,7
229	1,2	0,3	0,7	0,8	0,6
228,5	1,2	0,3	0,7	0,7	0,6
228	1,2	0,3	0,7	0,7	0,6
227,5	1,2	0,3	0,7	0,8	0,6
227	1,2	0,3	0,8	0,8	0,6
226,5	1,2	0,3	0,8	0,7	0,7
226	1,2	0,3	0,8	0,8	0,7
225,5	1,2	0,3	0,8	0,8	0,8
225	1,2	0,3	0,8	0,8	0,8
224,5	1,1	0,4	0,8	0,9	0,8
224	1,2	0,4	0,8	0,9	0,8
223,5	1,2	0,4	0,9	0,9	0,9
223	1,3	0,4	0,9	0,9	0,8
222,5	1,3	0,4	0,9	0,9	0,8
222	1,3	0,4	0,9	0,9	0,7
221,5	1,4	0,3	0,9	1	0,7
221	1,5	0,3	0,9	1	0,8
220,5	1,4	0,3	0,9	1	0,7
220	1,5	0,3	0,9	1	0,7
219,5	1,6	0,3	0,8	0,9	0,8
219	1,5	0,3	0,9	1	0,7
218,5	1,6	0,3	0,9	0,9	0,8
218	1,5	0,3	0,9	1	0,8
217,5	1,6	0,3	0,9	1,1	0,8
217	1,5	0,3	0,9	1,1	0,8
216,5	1,5	0,3	0,9	1,2	0,8
216	1,4	0,3	0,9	1,2	0,9
215,5	1,5	0,4	0,8	1,2	0,9
215	1,5	0,4	0,8	1,2	1
214,5	1,5	0,4	0,9	1,2	1,1
214	1,4	0,4	0,9	1,2	1,1
213,5	1,3	0,4	0,9	1,2	1,1
213	1,3	0,4	1,1	1,3	1,2
212,5	1,4	0,4	1	1,3	1,2
212	1,4	0,4	1	1,3	1,1
211,5	1,4	0,3	1,1	1,3	1,2
211	1,6	0,3	0,9	1,4	1,1
210,5	1,7	0,3	0,9	1,5	1
210	1,9	0,2	0,9	1,5	0,9
209,5	1,9	0,3	0,8	1,5	0,8
209	2	0,3	0,7	1,7	0,7
208,5	2	0,2	0,6	1,7	0,6
208	2	0,2	0,7	1,6	0,7
207,5	2,2	0,2	0,7	1,5	0,8
207	2	0,2	0,6	1,5	0,6
206,5	1,9	0,2	0,9	1,5	0,7
206	1,9	0,1	1,1	1,3	0,8
205,5	1,9	0,2	1	1,4	1
205	1,8	0,2	1,1	1,6	0,7
204,5	1,3	0,2	1,1	1,5	0,8
204	1,2	0,2	1,1	1,5	0,9
203,5	1,3	0,2	1	1,4	0,8
203	1,5	0,3	0,9	1,5	0,7
202,5	1,5	0,4	1,1	1,3	0,6
202	1,5	0,3	1,1	0,9	0,8
201,5	2	0,3	1,4	0,9	1
201	2,4	0,1	1,5	0,9	0,8
200,5	2,4	0	1,4	1,3	0,8
200	2,3	0	1,3	1,3	1,1
